# Supplementary material for: Structural Insights into the Interaction of Filovirus Glycoproteins with the Endosomal Receptor Niemann-Pick C1: A Computational Study
Source: Viruses. 2021 May 14;13(5):913. doi: 10.3390/v13050913 (PMC8156010; doi:10.3390/v13050913)
Supplement: Supplementary file 1 [file viruses-13-00913-s001.zip]

Archive with 1 entries (1 files):
- viruses-1170959-supplementary.pdf
